# Supplementary material for: Contextual consistency promotes visual-haptic simultaneity perception
Source: Front Hum Neurosci. 2025 Mar 11;19:1550231. doi: 10.3389/fnhum.2025.1550231 (PMC11933114; doi:10.3389/fnhum.2025.1550231)
Supplement: Supplementary file 1 [file Table_1.xlsx]

## Sheet: Individual data for Exp1
				SOA
				-133	-100	-67	-33	0	33	67	100	133
	Participants	Direction
	P1	H		0	0	0	0	0.33	0.56	0.78	0.78	0.44
		V		0	0.11	0.78	1	0.78	1	0.78	0	0
		D		0	0.11	0	0.56	0.44	0.56	0.78	0.13	0
	P2	H		0	0	0.22	0	0.22	0.5	0.33	0.44	0.22
		V		0.22	0.44	0.22	0.89	0.67	1	0.89	0.22	0
		D		0.22	0	0.22	0.22	0.67	0.89	0.33	0.22	0
	P3	H		0	0	0.11	0	0.67	0.78	0.56	0	0
		V		0	0	0	0.67	1	1	0.33	0	0
		D		0	0	0	0.5	0.67	0.78	0.67	0	0
	P4	H		0.22	0.44	0.78	0.67	1	0.78	0.33	0.22	0.11
		V		0	0.56	1	0.78	1	1	0.5	0.78	0.56
		D		0.56	0.77	1	0.77	0.33	0.56	0.78	0.22	0
	P5	H		0.44	0.78	1	0.78	0.78	0.44	0.33	0.22	0
		V		0.56	0.56	0.67	1	1	0.78	0.22	0	0.22
		D		0.13	0.44	0.33	0.67	0.78	0.78	0.33	0.33	0
	P6	H		0	1	1	0.78	0.78	1	1	1	0.56
		V		0.56	0.78	1	0.78	1	1	1	0.78	0.56
		D		0.56	0.78	1	1	1	1	0.78	0.78	0.33
	P7	H		0	0.33	0.56	0.78	0.78	0.78	0.38	0.44	0
		V		0.33	0.33	0.78	1	0.78	0.78	0.67	0.67	0
		D		0.11	0.56	0.11	0.33	1	0.44	0.67	0.5	0
	P8	H		0.11	0.11	0.33	0.67	0.78	0.78	0.78	0.33	0.17
		V		0	0.17	0.33	0.67	1	1	0.78	0.56	0
		D		0.11	0.11	0	0.44	1	1	0.67	0.11	0
	P9	H		0.11	0.44	0.56	0.67	0.38	0.78	0.56	0.78	0.11
		V		0	0.11	0.56	0.56	0.56	0.78	0.56	0.78	0.33
		D		0	0.22	0.22	0.22	0.56	1	0.56	0.13	0.56
	P10	H		0.11	0.11	0	0.11	0.44	0.88	0.44	0.22	0.11
		V		0.11	0.11	0.25	0.56	0.89	0.89	0.56	0.08	0
		D		0.22	0.22	0.11	0.22	0.33	1	0.67	0.11	0.22
	P11	H		0.11	0.33	0.44	0.44	0.67	0.78	0.56	0.44	0.22
		V		0.22	0.33	0.56	0.78	0.89	0.89	0.67	0.44	0.22
		D		0.11	0.33	0.33	0.44	0.67	0.78	0.63	0.33	0.11

## Sheet: Fitted Parameters for Exp1
Exp1				Participants
		Direction		P1	P2	P3	P4	P5	P6	P7	P8	P9	P10	P11	Average
	mu	H		76.6601	64.8398	29.9718	-15.7389	-49.9691	23.6904	-2.5001	19.8682	17.0057	34.4952	18.4663	19.7081
		V		-1.6212	12.3676	10.449	10.7303	-30.3962	3.7007	-4.1121	21.4788	38.6268	13.4808	7.4053	7.46453
		D		28.5856	23.1302	22.7216	-60.5721	-2.1007	-12.8892	18.2428	21.6635	36.5045	40.13	18.0575	12.134
	sigma	H		71.6997	87.0545	46.2371	96.9416	107.4	171.599	93.6022	90.1756	141.123	46.6213	115.597	97.0956
		V		85.5357	91.44	55.0038	135.309	99.4664	187.671	116.67	84.7628	124.496	65.9171	107.919	104.927
		D		74.5091	52.6633	60.6798	153.459	94.4236	165.23	104.623	59.6301	87.4178	41.7435	99.2118	90.3265
	sigma_c	H		59.1738	38.1995	40.1061	87.5286	98.4643	171.599	78.6165	77.2985	95.9212	38.4299	80.1669	78.6822
	(alpha*sigma)	V		85.5357	85.6427	55.0038	131.953	97.2881	187.671	107.897	84.7628	91.3303	62.8322	97.8398	98.887
		D		49.6752	44.569	51.5596	122.353	72.3379	165.23	71.8449	59.6301	63.7014	41.7435	71.3829	74.0025
	alpha	H		0.8253	0.4388	0.8674	0.9029	0.9168	1	0.8399	0.8572	0.6797	0.8243	0.6935	0.804164
		V		1	0.9366	1	0.9752	0.9781	1	0.9248	1	0.7336	0.9532	0.9066	0.946191
		D		0.6667	0.8463	0.8497	0.7973	0.7661	1	0.6867	1	0.7287	1	0.7195	0.823727
	r-squared	H		0.9855	0.7295	0.9304	0.8916	0.9428	0.4311	0.8936	0.9534	0.4644	0.9092	0.8943	0.820527
		V		0.8175	0.6923	0.9543	0.5929	0.8027	0.7454	0.7547	0.9542	0.7565	0.9697	0.9924	0.821145	Average for all directtions
		D		0.7205	0.8394	0.9073	0.5761	0.8339	0.8707	0.4048	0.9515	0.5455	0.7318	0.8768	0.750755	0.797476

## Sheet: Individual data for Exp2
			SOA
			-133	-100	-67	-33	0	33	67	100	133
	Participants	Direction
	P1	H	0.22	0	0.22	0.44	1	1	0.67	0.22	0
		V	0	0	0	0	0.56	0.75	0.22	0.44	0.22
		D	0	0	0	0.67	0.67	0.67	0.22	0	0
	P2	H	0.33	0.22	0.56	0.89	1	0.89	0.89	0.56	0
		V	0	0	0	0.33	0.5	0.67	0.89	0.22	0.22
		D	0	0	0	0	0.67	0.67	0.33	0.22	0.22
	P3	H	0.22	0.33	0.67	0.56	0.78	1	0.78	0.33	0.44
		V	0	0.33	0.33	0.44	0.44	0.78	0.44	0.33	0.11
		D	0.33	0.33	0.11	0.67	0.44	1	0.56	0.67	0.33
	P4	H	0.11	0.22	0.56	1	0.78	0.78	0.56	0.56	0.38
		V	0.33	0	0.56	0.78	0.78	0.78	1	0.56	0.22
		D	0	0.33	0.78	1	0.67	0.78	0.56	0.56	0.22
	P5	H	0.22	0.78	0.38	1	0.78	0.56	1	0.22	0
		V	0.44	0.56	0.67	0.44	0.78	0.44	0.44	0.44	0.22
		D	0.22	0.56	0.44	0.78	1	0	0	0.22	0
	P6	H	0.11	1	0.78	1	1	1	1	1	0.78
		V	0.67	0.44	0.67	1	1	1	0.78	0.56	0.22
		D	0	0	0.78	0.78	0.89	1	1	0.44	0.33
	P7	H	0	0.11	0.22	1	1	1	0.89	0.33	0
		V	0	0	0.33	0.78	0.89	0.78	0.67	0.33	0
		D	0	0	0.5	0.88	0.67	0.88	0.56	0.22	0
	P8	H	0.22	0.22	0	0.56	0.67	1	0.89	1	0.22
		V	0	0.22	0	0.66	0.66	0.88	1	0.88	0.67
		D	0	0	0.22	0.22	0.67	0.88	1	0.11	0.33
	P9	H	0	0	0.11	0.78	1	0.78	1	0.11	0
		V	0	0	0	0.33	0.78	0.78	0.67	0.11	0
		D	0	0	0	0.33	0.33	0.67	0.22	0.11	0.11
	P10	H	0.13	0	0.78	0.56	0.44	1	0.78	1	0.78
		V	0.22	0.44	0.78	0.78	0.78	0.78	0.56	1	0.33
		D	0.33	0.56	0.33	1	0.78	0.56	1	0.56	0.56

## Sheet: Fitted Parameters for Exp2
Exp2				Participants
		Direction		P1	P2	P3	P4	P5	P6	P7	P8	P9	P10	Average
	mu	H		21.1201	10.0201	16.1191	10.6354	-10.7896	32.9748	15.4257	49.697	18.7917	80.9163	24.4911
		V		39.1887	43.059	16.1099	23.7579	-33.6038	-4.5327	12.6848	63.3057	26.1842	18.2442	20.4398
		D		4.1397	25.701	37.428	0.293	-35.7073	20.7339	5.0087	38.9364	23.1351	25.2065	14.4875
	sigma	H		65.465	102.079	121.963	114.384	117.141	195.133	82.8455	89.2531	72.4453	161.179	112.189
		V		67.7639	67.5547	104.57	107.975	180.149	132.512	78.3758	109.325	58.3683	153.831	106.042
		D		55.0414	47.3613	129.252	111.064	71.0801	101.526	80.8333	62.2634	57.178	167.689	88.3289
	sigma_c	H		65.465	102.079	103.973	99.2169	100.941	195.133	82.8455	89.2531	72.4453	145.899	105.725
	(alpha*sigma)	V		41.3089	53.3209	62.9615	98.7861	111.332	132.512	73.5243	107.663	51.8486	128.833	86.2091
		D		43.7689	35.1468	93.1911	97.9809	58.4136	101.526	72.6449	60.6321	31.6938	135.426	73.0423
	alpha	H		1	1	0.8525	0.8674	0.8617	1	1	1	1	0.9052	0.94868
		V		0.6096	0.7893	0.6021	0.9149	0.618	1	0.9381	0.9848	0.8883	0.8375	0.81826
		D		0.7952	0.7421	0.721	0.8822	0.8218	1	0.8987	0.9738	0.5543	0.8076	0.81967
	r-squared	H		0.9412	0.8593	0.7582	0.8036	0.5222	0.5614	0.8938	0.7906	0.8446	0.6655	0.76404
		V		0.6679	0.8772	0.7527	0.7422	0.5665	0.7576	0.9482	0.8984	0.9624	0.5454	0.77185	Average for all directtions
		D		0.9131	0.8145	0.455	0.7585	0.632	0.8341	0.8789	0.8246	0.8156	0.4113	0.73376	0.75655
